# Supplementary material for: The Combination of GS-441524 (Remdesivir) and Ribavirin Results in a Potent Antiviral Effect Against Human Parainfluenza Virus 3 Infection in Human Airway Epithelial Cell Cultures and in a Mouse Infection Model
Source: Viruses. 2025 Jan 26;17(2):172. doi: 10.3390/v17020172 (PMC11860817; doi:10.3390/v17020172)
Supplement: Supplementary file 1 [file viruses-17-00172-s001.zip]

Archive with 1 entries (1 files):
- viruses-3440545-supplementary.pdf
